# Supplementary material for: Multispectral Pulsed Photobiomodulation Enhances Re-Epithelialization via Keratinocyte Activation in Full-Thickness Skin Wounds
Source: Cells. 2025 Sep 10;14(18):1415. doi: 10.3390/cells14181415 (PMC12468576; doi:10.3390/cells14181415)
Supplement: Supplementary file 1 [file cells-14-01415-s001.zip]

Archive with 1 entries (1 files):
- cells-3834051-supplementary.pdf
